# Supplementary material for: PBRM1 loss defines a nonimmunogenic tumor phenotype associated with checkpoint inhibitor resistance in renal carcinoma
Source: Nat Commun. 2020 May 1;11:2135. doi: 10.1038/s41467-020-15959-6 (PMC7195420; doi:10.1038/s41467-020-15959-6)
Supplement: Supplementary file 4 — Source Data [file 41467_2020_15959_MOESM4_ESM.xlsx]

## Sheet: 1B
Pbrm1 mRNA:
	Renca control KO			Pbrm1 KO-2			Pbrm1 KO-4			Pbrm1 KO-18
Control	34.528	34.61	34.613	3.467	3.624	3.513	3.554	3.695	3.606	6.767	6.695	6.802
IFNγ8h	38.687	38.808	39.223	1	1.377	1.739	4.104	4.08	3.7	4.861	4.995	4.968

## Sheet: 1D
Stat1 mRNA:
	Renca control KO			Pbrm1 KO-2			Pbrm1 KO-4			Pbrm1 KO-18
Control	2.98	2.06	1.67	1	1.15	1.12	1.31	1.09	1.03	1.16	1.13	1.01
IFNγ8h	24.38	24.84	20.55	11.84	10.73	9.6	11.78	14.42	10.62	12.8	13.4	10.56
Cxcl9 mRNA:
	Renca control KO			Pbrm1 KO-2			Pbrm1 KO-4			Pbrm1 KO-18
Control	4.06	3.13	2.43	1.12	1	3.96	4.07	4.4	3.12	7.14	9.1	6
IFNγ8h	5243.57	4642.63	4691.66	1467.25	1355.29	1378.33	2459.07	2593.65	2635.69		2914.38	2792.7
Irf1 mRNA:
	Renca control KO			Pbrm1 KO-2			Pbrm1 KO-4			Pbrm1 KO-18
Control		1.14	1.24	1.06	1.06	1	1.27	1.06	1.05	1.2	1.04	1.19
IFNγ8h	17.39	17.05	18	12.37	11.97	12.54	12.66	14.18	13.05	13	12.57	15.18
Icam1 mRNA:
	Renca control KO			Pbrm1 KO-2			Pbrm1 KO-4			Pbrm1 KO-18
Control	1.43	1.59	1.31	1.23	1.3	1.45	1.58	1.37	1.24	1.04	1	1.06
IFNγ8h	15.1	14.76	15.67	3.82	3.05	3.33	2.32	2.84	2.66	2.97	2.03	2.35

## Sheet: 1E
CXCL9 Concentration:
	Control KO			Pbrm1 KO
Control	0	0	0	0	0	0
IFNγ 6h	31.2222	34.5556	30.1111	0	0	0
IFNγ 10h	152.333	137.889	116.778	42.3333	39	41.2222

## Sheet: 1G
PBRM1 mRNA:
	786O Control KD			PBRM1 KD-943			PBRM1 KD-972
Control	5.431	5.578	5.659	1.473	1.222	1.39	1.243	1.003	1.158
IFNγ 8h	5.485	5.86	5.37	1.529	1.162	1.482	1.299	1.199	1
STAT1 mRNA:
	786O Control KD			PBRM1 KD-943			PBRM1 KD-972
Control	3.849	3.544	3.86	2.748	2.963	2.423	1.277	1.214	1.236
IFNγ 8h	9.752	9.997	9.853	6.891	7.637	7.241	5.857	5.239	4.782
CXCL9 mRNA:
	786O Control KD			PBRM1 KD-943			PBRM1 KD-972
Control	8.249		8.593	2.679	1	1.778	16.274	12.866	14.574
IFNγ 8h	451.887	487.439	466.015	184.247	171.295	195.269	247.577	256.035	269.329
IRF1 mRNA:
	786O Control KD			PBRM1 KD-943			PBRM1 KD-972
Control	1.56	1.377	1.259	1.046	1	1.045	1.125	1.041	1.05
IFNγ 8h	43.951	45.854	44.844	29.737	27.543	32.04	33.031	31.356	31.429

## Sheet: 2A
BRG1 binding to Cxcl9 promoter:
	Con KO								Pbrm1 KO
aBRG1	0.237994	0.28107	0.291992	0.159873			0.235206	0.187245	0.083736	0.082813	0.205613	0.126569	0.142596	0.14539
IgG	0.0166654	0.020703	0.019263	0.018479	0.017494	0.0100129	0.0320174	0.0143183	0.0125534	0.019145	0.0133343	0.0162232	0.0119843	0.0142267	0.0254679	0.017638
BRG1 binding to Cxcl10 promoter:
	Con KO								Pbrm1 KO
aBRG1	0.417833	0.411225		0.533663	0.371903	0.388504			0.30397	0.236187	0.266831	0.256495	0.346278	0.271684	0.253139	0.281264
IgG	0.0187366	0.025524	0.026663	0.01986	0.0316423	0.0376554	0.0345781	0.0298113	0.021035	0.017863	0.0125546	0.0169973	0.0267702	0.031004	0.0289974	0.0220058
STAT1 binding to Cxcl9 promoter:
	Con KO				Pbrm1 KO
Control	0.146503	0.151354	0.144286	0.156692	0.259895	0.145895	0.187505	0.137071
IFNγ 2h	0.418994	0.448444	0.481631	0.470413	0.205755	0.285191	0.280486	0.224222
STAT1 binding to Cxcl10 promoter:
	Con KO				Pbrm1 KO
Control	0.178006	0.147931	0.146401		0.138696		0.179493	0.140438
IFNγ 2h	0.402483	0.434371	0.310142	0.341984	0.2375	0.209787	0.208194	0.198059

## Sheet: 2B
BRG1 binding to Ifngr2 promoter:
	Con KO				Pbrm1 KO
aBRG1	0.453892	0.492333	0.554729	0.562174	0.248726	0.245048	0.25313	0.238356
IgG	0.0409828	0.0500907	0.028788	0.0402927	0.0570662	0.0531366	0.04467	0.063153
SP1 binding to Ifngr2 promoter:
	Con KO				Pbrm1 KO
aSP1	0.263727	0.269942	0.243713	0.261315	0.194048	0.246327	0.206028	0.212557
IgG	0.044639	0.0613829	0.0396842	0.0405402	0.0507849	0.0489288	0.060419	0.0482284

## Sheet: 2C
Ifngr1 mRNA:
	Renca control KO			Pbrm1 KO-2			Pbrm1 KO-4			Pbrm1 KO-18
Control	1.34	1.29	1.47	1.46	1.47	1.29	1.72	1.71	1.54	1.75	1.68	1.4
IFNγ8h	1.3	1.07	1	1.16	1.05	1.09	1.21	1.05	1.22	1.11	0.92	1.23
Ifngr2 mRNA:
	Renca control KO			Pbrm1 KO-2			Pbrm1 KO-4			Pbrm1 KO-18
Control	2.534	2.57	2.57	1.488	1.775	1.508	1.598	1.789	1.633	1.312	1.316	1.264
IFNγ8h	1.969	1.919	1.998	1.333	1.289	1.273	1.203	1.304	1.24	1.021	1.018	1

## Sheet: 3B
Ifng mRNA:			Cxcl9 mRNA:			Cxcl10 mRNA:			Pdcd1 mRNA
Con KO	Pbrm1 KO		Con KO	Pbrm1 KO		Con KO	Pbrm1 KO		Con KO	Pbrm1 KO
1.00383	0.387139		2.99258	1.97923		1.00383	0.387139		0.99899	0.057974
0.611551	0.605924		9.39542	6.33431		0.611551	0.605924		0.146577	0.130025
1.28068	0.46954		7.6562	1.43448		1.28068	0.46954		0.226943	0.111032
0.670912	0.480624		8.38257	1.32382		0.670912	0.480624		0.368103	0.05619
1.42494	0.286762			2.16988		1.42494	0.286762		0.371112	0.116344
	0.015655			1.39863			0.015655			0.06532
	0.0525			3.31488			0.0525			0.088407
	0.004158			1.89695			0.004158			0.092988
	0.053845			0.344872			0.053845			0.071814
	0.032288			1			0.032288			0.118483

## Sheet: 3C
Pbrm1 mRNA:			Ifngr1 mRNA:			Ifngr2 mRNA:			Cd274 mRNA:
Con KO	Pbrm1 KO		Con KO	Pbrm1 KO		Con KO	Pbrm1 KO		Con KO	Pbrm1 KO
1.00578	0.230918		4.05	4.28		2.684	2.354		2.10771	2.2833
0.649807	0.209276		1.88	4.18		1.625	1.868		1.20374	2.23293
1.33288	0.217927		3.88	2.72		3.206	1.748		1.73207	1.64545
0.588183	0.179522		2.28	2.11		1.905	1.177		1.35662	1.62962
0.757666	0.104244		3.54	1		1.946	1.09		2.00198	1
	0.239775			2.14			1.277			1.26138
	0.277871			2.61			1.057			1.18989
	0.389669			3.55			1.419			1.79777
	0.156563			3.28			1			1.66807
	0.222274			2.78			1.204			1.41856

## Sheet: 3E
CD8:			CD3:			CD4:			PD-1			P-STAT1
Con KO	Pbrm1 KO		Con KO	Pbrm1 KO		Con KO	Pbrm1 KO		Con KO	Pbrm1 KO		Con KO	Pbrm1 KO
2.5	0.17		1.27	0.17		0.95	0.58		0.93	0.2		1.5	0.31
0.84	0.26		1.14	0.36		0.88	0.51		0.57	0.83		1.67	0.24
2.03	0.15		1.22	0.07		1.73	0.14		0.77	0.25		0.75	1.09
0.43	0.24		0.33	0.68		0.78	1.36		0.2	0.44		1.29	0
1.11	0.38		0.34	0.11		1.6	0.2		0.56	0		0.3	0
2.49	0.35		1.4	0.22		0.22	0.35		0.3	0		0.22	0
2.84	0.71		0.63	0.81		1.15	0.21		0.22	0		0.15	0
3.96	0.4		1.17	0.06		0.97	0.41		0.15	0		0.5	0.01
0.71	0.18		0.4	0.82		1.8	0.28		0.5	0.01		0.19	0.01
0.3	0.15		0.89	0.39		1.33	1.47		0.19	0.01		0.7	0
0.83	0.23		0.35	0.98		1.77	0.26		0.7	0		0.13	0.05
1.98	0.49		0.65	0.52		0.91	1.34		0.13	0.05		0.14	0.07
0.44	0.12		0.41	0.06			0.53		0.14	0.07		0.42	0.11
0.66	0.16								0.42	0.11

[truncated: 21 more sheets: 3G, 3H, 4E, 4G, 5A, 5D, 5E, 5F, 6A, 6B, 6E, 6F, S1A, S1B, S3B, S4A, S4B, S4C, S4D, S5A …]
